# Supplementary material for: Large Amplitude Iris Fluttering Detected by Consecutive Anterior Segment Optical Coherence Tomography Images in Eyes with Intrascleral Fixation of an Intraocular Lens
Source: J Clin Med. 2022 Aug 6;11(15):4596. doi: 10.3390/jcm11154596 (PMC9369625; doi:10.3390/jcm11154596)
Supplement: Supplementary file 1 [file jcm-11-04596-s001.zip]

Archive with 2 entries (2 files):
- Video S1. The same eye in Figure 3.mp4
- Video S2. The same eye in Figure 4.mp4
